# Supplementary material for: Structure and mechanism of a phosphotransferase system glucose transporter
Source: Nat Commun. 2024 Sep 12;15:7992. doi: 10.1038/s41467-024-52100-3 (PMC11393339; doi:10.1038/s41467-024-52100-3)
Supplement: Supplementary file 7 — Source Data [file 41467_2024_52100_MOESM7_ESM.xlsx]

## Sheet: Supplementary Fig. 1
	SDS-PAGE gel of IICBGlc in DDM (right box) and reconstituted in nanodiscs (left box), indicated lanes were used for Supplementary Fig. 1a and 1b, respectively.

## Sheet: Figure 3b
	Compound	Experiment #1		Experiment #2		Experiment #3		Average ΔTi	STDV
		Ti (n = 3)	ΔTi	Ti (n = 3)	ΔTi	Ti (n = 3)	ΔTi
	H2O	61.65	-	61.7	-	62.25	-	-	-
	D-Glc	70.95	9.3	71.3	9.6	72.25	10	9.63	0.29
	L-Glc	61.85	0.2	61.86	0.16	62.3	0.05	0.14	0.06
	Glc-6P	61.75	0.1	61.8	0.1	62.25	0	0.07	0.05
	Me-Glc	69.1	7.45	69.3	7.6	70.05	7.8	7.53	0.07
	1d-Glc	68.3	6.65	68.3	6.6	69.55	7.3	6.85	0.32
	2d-Glc	61.75	0.1	61.85	0.15	62.55	0.3	0.18	0.08
	3d-Glc	62.05	0.4	61.9	0.2	62.3	0.05	0.22	0.14
	4d-Glc	61.9	0.25	62.2	0.5	62.5	0.25	0.33	0.12
	6d-Glc	62.3	0.65	62.25	0.55	62.85	0.6	0.6	0.04
	Mal	63.2	1.55	62.95	1.25	63.5	1.25	1.35	0.14
	All	61.85	0.2	61.9	0.2	62.5	0.25	0.22	0.02
	Gal	61.85	0.2	61.85	0.15	62.5	0.25	0.2	0.04
	Man	61.85	0.2	61.8	0.1	62.4	0.15	0.15	0.04
	NanoDSF data points reported in Figure 3b. Reported average inflection temperatures (Ti) values are derived from technical triplicates, and inflection temperature difference values (ΔTi) were used to calculate the average ΔTi and the standard deviations.
